# Supplementary material for: Degenerative Joint Damage Is Not a Risk Factor for Streptococcal Sepsis and Septic Arthritis in Mice
Source: Life (Basel). 2021 Aug 5;11(8):794. doi: 10.3390/life11080794 (PMC8400161; doi:10.3390/life11080794)
Supplement: Supplementary file 1 [file life-11-00794-s001.zip]

Archive with 1 entries (1 files):
- life-1272950-supplementary.pdf
